# Supplementary material for: H2O2-GA3-Na2WO4 Synergistically Promotes Germination of Immature Winter Wheat Grains for Speed Breeding
Source: Plants (Basel). 2026 Apr 24;15(9):1313. doi: 10.3390/plants15091313 (PMC13165271; doi:10.3390/plants15091313)
Supplement: Supplementary file 1 [file plants-15-01313-s001.zip]

Archive with 1 entries (1 files):
- plants-4201431-supplementary.pdf
